# Supplementary material for: Mono-(Ni, Au) and Bimetallic (Ni-Au) Nanoparticles-Loaded ZnAlO Mixed Oxides as Sunlight-Driven Photocatalysts for Environmental Remediation
Source: Molecules. 2025 Aug 2;30(15):3249. doi: 10.3390/molecules30153249 (PMC12348654; doi:10.3390/molecules30153249)
Supplement: Supplementary file 1 [file molecules-30-03249-s001.zip]

Archive with 1 entries (1 files):
- molecules-3767257-supplementary.pdf
